# Supplementary material for: Reduced brain volume and white matter alterations in Shank3‐deficient rats
Source: Autism Res. 2021 Jul 27;14(9):1837–42. doi: 10.1002/aur.2568 (PMC9292834; doi:10.1002/aur.2568)
Supplement: Supplementary file 1 — Table S1 Regions of interest (ROIs) used for segmentation of images. [file AUR-14-1837-s002.xlsx]

## Sheet: Sheet1
Supplementary Table 1. Regions of interest (ROIs) used for segmentation of images.
ROIs for T2 analysis
Amygdala	Hypothalamus
Anterior commissure	Inferior colliculus
Piriform cortex	Internal capsule
Aqueduct	Lateral ventricle
Brainstem	Medial prefrontal cortex
Caudate, Putamen, Globus pallidus	Neocortex
Periaqueductal gray	Olfactory bulb
Cerebellum	Orbital cortex
Body of the corpus callosum	Rest of forebrain
Entorhinal cortex	Rest of midbrain
Left external capsule	Right external capsule
Fimbria	Splenium of the corpus callosum
Fornix	Substantia nigra
Fourth ventricle	Superior colliculus
Genu of the corpus callosum	Thalamus
Hippocampus	Third ventricle
ROIs for DTI analysis
Internal capsule	Genu of the corpus callosum
Fimbria	Body of the corpus callosum
Fornix	Splenium of the corpus callosum
Left external capsule	Superior colliculus
Right external capsule
