# Supplementary material for: Reduced brain volume and white matter alterations in Shank3‐deficient rats
Source: Autism Res. 2021 Jul 27;14(9):1837–42. doi: 10.1002/aur.2568 (PMC9292834; doi:10.1002/aur.2568)
Supplement: Supplementary file 2 — Table S2 Statistical output for all analyses. [file AUR-14-1837-s001.xlsx]

## Sheet: T2
Supplementary Table 2. Statistical output for all analyses.
Shank3 T2
Measure	Region	Test	Test statistic type	Test statistic value	Degrees of freedom	Main effect of genotype p-value	Post hoc test	WT vs. Het p-value	WT vs. KO p-value	Het vs. KO p-value	Cohen's d
Mean Intensity	Amygdala	ANOVA	F-statistic	1.68030080417314	23	0.208393400613606	Tukey HSD	0.280462164271914	0.218210141907225	0.981861987668314	0.755433893234227
Mean Intensity	Anterior commissure	ANOVA	F-statistic	1.44554327812536	23	0.256237054438929	Tukey HSD	0.358965947253879	0.25368575754803	0.96098760559021	0.705517226227242
Mean Intensity	Aqueduct	ANOVA	F-statistic	1.58914719781532	23	0.225706787413222	Tukey HSD	0.358990897350312	0.213010820183586	0.918437798131526	0.761959922360814
Mean Intensity	Body of corpus callosum	Kruskal-Wallis	chi-squared	1.17005128205128	2	0.557091577229625	Dunn's test	0.252944718444258	0.488924431607725	0.498689173616913	0.871072960462647
Mean Intensity	Brainstem	ANOVA	F-statistic	0.562596099750359	23	0.577372535929626	Tukey HSD	0.684217504551423	0.564894631891193	0.972592286633339	0.43495182859761
Mean Intensity	Caudate, Putamen, Globus pallidus	ANOVA	F-statistic	2.02448949589266	22	0.155937916999304	Tukey HSD	0.229530861876746	0.163653658338553	0.981076080491846	0.818390612801372
Mean Intensity	Cerebellum	ANOVA	F-statistic	0.933454385251422	22	0.408217468745835	Tukey HSD	0.755430542279452	0.379107512041041	0.764117036778249	0.584996426498108
Mean Intensity	Entorhinal cortex	Kruskal-Wallis	chi-squared	0.533538461538456	2	0.765849785640412	Dunn's test	0.381795611519848	0.716168380335426	0.487676689809115	0.705288218041143
Mean Intensity	Fimbria	ANOVA	F-statistic	1.92630453375318	22	0.169473313162852	Tukey HSD	0.215871177557412	0.196020936183307	0.999655214046528	0.774085386448827
Mean Intensity	Fornix	ANOVA	F-statistic	2.13562989971247	22	0.142023299320845	Tukey HSD	0.193656378216588	0.160356606302635	0.996357428362684	0.812318835626085
Mean Intensity	Fourth ventricle	Kruskal-Wallis	chi-squared	0.165458937198053	2	0.920600164787386	Dunn's test	1	0.45052542414532	0.575992919337681	0.552316847167486
Mean Intensity	Genu of corpus callosum	ANOVA	F-statistic	1.57633757120656	21	0.230233000792399	Tukey HSD	0.398361260596209	0.214215115331878	0.920807675640171	0.752952579834536
Mean Intensity	Hippocampus	Kruskal-Wallis	chi-squared	1.23076923076923	2	0.540432996486535	Dunn's test	0.271537644150269	0.431416980084732	0.430378111691868	0.802213875260583
Mean Intensity	Hypothalamus	ANOVA	F-statistic	1.42532064663726	23	0.260885485938501	Tukey HSD	0.34632552848325	0.26619855232715	0.977324005816802	0.689617301219799
Mean Intensity	Inferior colliculus	Kruskal-Wallis	chi-squared	0.293833333333339	2	0.863365921578733	Dunn's test	0.392514102746494	0.885250699908203	0.587036795177679	0.623852279958705
Mean Intensity	Internal capsule	Kruskal-Wallis	chi-squared	0.729344729344731	2	0.694424131488439	Dunn's test	0.424533892612495	0.590997362281565	0.373882440532948	0.762362349355877
Mean Intensity	Lateral ventricle	ANOVA	F-statistic	1.26950866266428	23	0.299931453934121	Tukey HSD	0.420277393762034	0.29112440921469	0.951384706630551	0.703512917749575
Mean Intensity	Left external capsule	Kruskal-Wallis	chi-squared	1.40626780626781	2	0.495031489574941	Dunn's test	0.264921704508925	0.371392428842254	0.396230044304018	0.844975945029504
Mean Intensity	Medial prefrontal cortex	ANOVA	F-statistic	1.7639307854523	22	0.194755930542104	Tukey HSD	0.23808734153842	0.227455093429454	0.99997377587059	0.732529392134464
Mean Intensity	Neocortex	Kruskal-Wallis	chi-squared	1.80184615384616	2	0.406194537829894	Dunn's test	0.319124631369134	0.185234785013207	0.449017248835267	0.892872630067528
Mean Intensity	Olfactory bulb	Kruskal-Wallis	chi-squared	5.05783333333333	2	0.0797453643191145	Dunn's test	0.037955656967559	0.0955389313416082	0.187546548680583	0.909712665429936
Mean Intensity	Orbital cortex	ANOVA	F-statistic	1.56577076832713	23	0.230394585069096	Tukey HSD	0.329999429967782	0.228464990066743	0.958945564570579	0.736755956969798
Mean Intensity	Periaqueductal gray	Kruskal-Wallis	chi-squared	1.06780626780628	2	0.586312043375799	Dunn's test	0.30334318551434	0.460754557909377	0.419059393993759	0.770321974820064
Mean Intensity	Piriform cortex	Kruskal-Wallis	chi-squared	1.05928205128205	2	0.588816301699153	Dunn's test	0.495147202709745	0.292541567118612	0.439930676430535	0.751994508028132
Mean Intensity	Rest of forebrain	ANOVA	F-statistic	1.42006279716636	22	0.263001259433816	Tukey HSD	0.318093607707561	0.291865868902543	0.999476582770549	0.656783091440186
Mean Intensity	Rest of midbrain	Kruskal-Wallis	chi-squared	0.977777777777774	2	0.613307468482496	Dunn's test	0.38276838665152	0.485154526567941	0.351951004581616	0.784587141630985
Mean Intensity	Right external capsule	Kruskal-Wallis	chi-squared	1.17378917378917	2	0.556051375570813	Dunn's test	0.32069683002143	0.425704142144976	0.373882440532948	0.791471242294346
Mean Intensity	Splenium of corpus callosum	Kruskal-Wallis	chi-squared	0.676923076923089	2	0.712866196792268	Dunn's test	0.409875068733854	0.671281365195704	0.404440928315207	0.735558173629758
Mean Intensity	Substantia nigra	Kruskal-Wallis	chi-squared	1.13960113960114	2	0.565638232797461	Dunn's test	0.309747735984691	0.442997204451041	0.396230044304018	0.78298134284011
Mean Intensity	Superior colliculus	Kruskal-Wallis	chi-squared	1.09783333333333	2	0.577575178021378	Dunn's test	0.319474612517264	0.453428573246555	0.416980868314038	0.798366935253814
Mean Intensity	Thalamus	Kruskal-Wallis	chi-squared	0.902564102564114	2	0.636811203429148	Dunn's test	0.358781729435969	0.523304581662529	0.396230044304018	0.836958061921917
Mean Intensity	Third ventricle	Kruskal-Wallis	chi-squared	3.26153846153846	2	0.195778917022357	Dunn's test	0.128510159328475	0.101971390390985	0.383722558772836	0.938312249522847
Mean Intensity	Ventral tegmental area	Kruskal-Wallis	chi-squared	0.028490028490026	2	0.985855965913822	Dunn's test	1	0.476445602816615	0.680180064642396	0.361121186634282
Mean Intensity	Whole brain	Kruskal-Wallis	chi-squared	1.03774358974358	2	0.595191667610363	Dunn's test	0.280912646281649	0.522018198063667	0.485584022610402	0.758057675508642
Volume	Amygdala	ANOVA	F-statistic	2.43743406059771	23	0.109628297189148	Tukey HSD	0.859394502493842	0.385538510052136	0.0997307977651815	-0.664712697885012
Volume	Anterior commissure	ANOVA	F-statistic	4.54626690811829	21	0.0228815607190342	Tukey HSD	0.983086186463765	0.0650482314372238	0.0349358791614403	-1.77901015784596
Volume	Aqueduct	ANOVA	F-statistic	1.25647030688014	23	0.303475863304691	Tukey HSD	0.323059498426043	0.891624805655355	0.482378195417883	-0.22590165037858
Volume	Body of corpus callosum	ANOVA	F-statistic	1.3326240386075	22	0.28425566112334	Tukey HSD	0.822212644348791	0.280429523706551	0.509307044146895	-0.718352383952105
Volume	Brainstem	ANOVA	F-statistic	0.234281129706433	23	0.793004300607161	Tukey HSD	0.978222596214013	0.801968646825628	0.870348568540345	-0.312833165527814
Volume	Caudate, Putamen, Globus pallidus	ANOVA	F-statistic	3.39268627073674	22	0.051970762619862	Tukey HSD	0.986128559352639	0.102187573923513	0.0782591170844422	-1.26092345217676
Volume	Cerebellum	Kruskal-Wallis	chi-squared	2.60307692307693	2	0.272112835709921	Dunn's test	0.198216258919521	0.160295572490069	0.271711931812835	-0.795084727657683
Volume	Entorhinal cortex	ANOVA	F-statistic	1.62534214511758	20	0.221790308710081	Tukey HSD	0.970335490532283	0.342380039231491	0.278611975641945	-1.18310599470684
Volume	Fimbria	ANOVA	F-statistic	0.889774402456106	21	0.425675699500426	Tukey HSD	0.534480634580221	0.412071105467578	0.970900167346652	-0.789335081895319
Volume	Fornix	ANOVA	F-statistic	0.687256820484211	22	0.513429802597189	Tukey HSD	0.539348026740873	0.544613455651253	0.999936747312246	-0.589017789544026
Volume	Fourth ventricle	ANOVA	F-statistic	2.18041647761523	19	0.140449478692192	Tukey HSD	0.97427620631232	0.250158164185804	0.188362501811651	-0.827187809668264
Volume	Genu of corpus callosum	ANOVA	F-statistic	0.937407614628211	23	0.406098779439496	Tukey HSD	0.971639753879889	0.638978685310667	0.400948263437519	-0.463932461659311
Volume	Hippocampus	ANOVA	F-statistic	3.33316879241587	23	0.0535592970427866	Tukey HSD	0.941001201140264	0.194881278452414	0.0557539305771528	-0.952669802373635
Volume	Hypothalamus	ANOVA	F-statistic	0.517165576352369	21	0.603606540922961	Tukey HSD	0.998677580405546	0.715994687757491	0.617204902096258	-0.468899302886965
Volume	Inferior colliculus	ANOVA	F-statistic	5.33882520318052	22	0.0128792461641793	Tukey HSD	0.0271807413609347	0.0131849057562209	0.916871556074986	-1.54535970966767
Volume	Internal capsule	ANOVA	F-statistic	3.9610689388446	22	0.0339414718598048	Tukey HSD	0.993433856306086	0.099078290806179	0.048896358872094	-1.32415845373368
Volume	Lateral ventricle	Kruskal-Wallis	chi-squared	0.564652738565783	2	0.754027552938645	Dunn's test	0.697647880770389	0.431510658684374	0.442152323294537	-0.711481572743552
Volume	Left external capsule	ANOVA	F-statistic	2.16776637566622	22	0.138256735409772	Tukey HSD	0.936294134034657	0.181660146430891	0.221710547338279	-1.12974291064558
Volume	Medial prefrontal cortex	ANOVA	F-statistic	2.93824298779564	22	0.073965839631063	Tukey HSD	0.671490284539725	0.0741525982269357	0.258321499956153	-1.16789301837016
Volume	Neocortex	ANOVA	F-statistic	4.29992730538299	23	0.025911445599025	Tukey HSD	0.98931301039793	0.0654233739752634	0.0426411432528697	-1.47650845537201
Volume	Olfactory bulb	ANOVA	F-statistic	0.829000101889367	23	0.449112164218851	Tukey HSD	0.697480787758126	0.961140633792714	0.436115520560282	-0.124747150680877
Volume	Orbital cortex	ANOVA	F-statistic	3.22180727384907	23	0.0584079807248013	Tukey HSD	0.52298597986234	0.0533029801701688	0.272182136462138	-1.70946731513736
Volume	Periaqueductal gray	ANOVA	F-statistic	3.43782788173768	22	0.0502110236314032	Tukey HSD	0.0829708504103203	0.051562964487613	0.954991110361874	-1.26218982688555
Volume	Piriform cortex	ANOVA	F-statistic	6.15282407020178	22	0.00754444976285899	Tukey HSD	0.753705178158488	0.117663695507018	0.0065230056768848	-1.52640741801796
Volume	Rest of forebrain	Kruskal-Wallis	chi-squared	8.11133333333333	2	0.0173239270481502	Dunn's test	0.337271719171942	0.0181350377225997	0.0122947488125731	-1.57561561884529
Volume	Rest of midbrain	ANOVA	F-statistic	2.89109006959119	23	0.0758486253021453	Tukey HSD	0.456710701781001	0.0647233926014842	0.385785376324572	-1.16281728019875
Volume	Right external capsule	ANOVA	F-statistic	2.76546254953795	22	0.0848439023349965	Tukey HSD	0.78818064945248	0.095378886469183	0.22680786033702	-1.05606332693761
Volume	Splenium of corpus callosum	ANOVA	F-statistic	0.740496748686878	20	0.489504084789802	Tukey HSD	0.562248324236826	0.982155573939364	0.576644132245977	0.0959711754281612
Volume	Substantia nigra	ANOVA	F-statistic	1.35431424817343	23	0.277947432196631	Tukey HSD	0.669445449508509	0.844255494782431	0.250783406401197	-0.300062627337442
Volume	Superior colliculus	ANOVA	F-statistic	7.43838440001504	20	0.00384536467788526	Tukey HSD	0.0427185930050505	0.00272552990641795	0.323744219300871	-2.25369488517814
Volume	Thalamus	Kruskal-Wallis	chi-squared	9.42092307692309	2	0.00900062249018581	Dunn's test	0.116879120556266	0.00555450371108424	0.0270370035719982	-1.84981234267786
Volume	Third ventricle	ANOVA	F-statistic	0.00418234205083424	19	0.995827308281382	Tukey HSD	0.998458015302838	0.999646472133346	0.99565382158753	-0.0135337141511607
Volume	Ventral tegmental area	ANOVA	F-statistic	2.69214093103385	23	0.0890172430985416	Tukey HSD	0.245910705101174	0.0751722088863714	0.732550430603978	-1.04144218790303
Volume	Whole brain	ANOVA	F-statistic	3.45818670630253	23	0.0486314526211431	Tukey HSD	0.923002423202807	0.0805921678375493	0.0960796578695298	-1.06317363710476
% of Whole Brain	Amygdala	ANOVA	F-statistic	0.782160418365924	23	0.469207949504401	Tukey HSD	0.508230487844493	0.958154841409805	0.597552221452697	0.133386344412126
% of Whole Brain	Anterior commissure	ANOVA	F-statistic	0.276708747437586	21	0.760997289892253	Tukey HSD	0.740848198234993	0.888290402431683	0.944690959856589	0.227956335880888
% of Whole Brain	Aqueduct	ANOVA	F-statistic	1.64338984771025	23	0.215223743941027	Tukey HSD	0.331961530817806	0.998016767380146	0.262819835617682	-0.0300318490153054
% of Whole Brain	Body of corpus callosum	ANOVA	F-statistic	0.179763960187642	22	0.836682256665213	Tukey HSD	0.850200989415536	0.856701342217539	0.999997005842421	-0.240401508338228
% of Whole Brain	Brainstem	ANOVA	F-statistic	0.551253782602444	23	0.583652693313167	Tukey HSD	0.999521637819528	0.683868343655427	0.625230972241126	0.442999117372639
% of Whole Brain	Caudate, Putamen, Globus pallidus	Kruskal-Wallis	chi-squared	0.203282051282045	2	0.903353774313651	Dunn's test	0.981988144641942	0.409373539555387	0.607828797778677	0.29506723690772
% of Whole Brain	Cerebellum	Kruskal-Wallis	chi-squared	0.180923076923079	2	0.913509468204834	Dunn's test	0.431070806292301	0.646606209438451	1	-0.297072240674031
% of Whole Brain	Entorhinal cortex	ANOVA	F-statistic	0.447985101103531	20	0.645170577865184	Tukey HSD	0.867899422059834	0.631035128716128	0.845143135116881	-0.599855668373988
% of Whole Brain	Fimbria	ANOVA	F-statistic	1.53517930955608	21	0.238635860254808	Tukey HSD	0.517683696685558	0.952900743765375	0.227691320184938	0.15759770740777
% of Whole Brain	Fornix	ANOVA	F-statistic	1.2965627285434	22	0.293561103237406	Tukey HSD	0.411574328258427	0.987065700212411	0.357870525558734	-0.0920265264499883
% of Whole Brain	Fourth ventricle	ANOVA	F-statistic	0.30184093022122	19	0.742936290095179	Tukey HSD	0.787087247450306	0.984649966428741	0.804437464218354	0.0949188891942716
% of Whole Brain	Genu of corpus callosum	ANOVA	F-statistic	0.110752244000491	23	0.895634980743468	Tukey HSD	0.895502896921256	0.919283547559227	0.99760529076093	0.199797618291966
% of Whole Brain	Hippocampus	ANOVA	F-statistic	1.01409578273863	23	0.37838264138358	Tukey HSD	0.409724848450028	0.427464667165574	0.999222714223827	0.599181074759939
% of Whole Brain	Hypothalamus	ANOVA	F-statistic	0.379457338018866	21	0.68882942125155	Tukey HSD	0.883535102437664	0.664968453293012	0.884971813572327	0.508119494117388
% of Whole Brain	Inferior colliculus	ANOVA	F-statistic	2.98068623163854	22	0.0715329537256523	Tukey HSD	0.0583561722529332	0.214184985015331	0.672296728057283	-0.89589180863705
% of Whole Brain	Internal capsule	ANOVA	F-statistic	0.818328270549336	22	0.454153848062768	Tukey HSD	0.446812421873097	0.83803963502598	0.698453704133394	0.292668389199419
% of Whole Brain	Lateral ventricle	Kruskal-Wallis	chi-squared	1.52832674571805	2	0.465723404870082	Dunn's test	0.241556424626442	0.481601893903284	0.41588114243876	-0.381656900333373
% of Whole Brain	Left external capsule	ANOVA	F-statistic	0.284566737496209	22	0.755067459409597	Tukey HSD	0.999758051984903	0.81673505460323	0.780241549515634	0.306057649399635
% of Whole Brain	Medial prefrontal cortex	Kruskal-Wallis	chi-squared	0.670974358974362	2	0.714989673187254	Dunn's test	0.63378721764659	0.359575464890356	0.454461849856325	-0.0668198299286738
% of Whole Brain	Neocortex	Kruskal-Wallis	chi-squared	2.37037037037037	2	0.30568956507808	Dunn's test	0.330383764164516	0.285076874756356	0.192678300205334	-0.202549661260949
% of Whole Brain	Olfactory bulb	ANOVA	F-statistic	1.45356981784432	23	0.254417075630402	Tukey HSD	0.432516310310213	0.232355857816736	0.875388222845203	0.758518114701075
% of Whole Brain	Orbital cortex	ANOVA	F-statistic	0.668125355513104	23	0.522339537076418	Tukey HSD	0.699444891862663	0.494248555518535	0.919922653789267	-0.853079017408138
% of Whole Brain	Periaqueductal gray	ANOVA	F-statistic	3.07792081096717	22	0.0662820358582869	Tukey HSD	0.0574801922359949	0.403473072303416	0.364987277680843	-0.638871039603919
% of Whole Brain	Piriform cortex	ANOVA	F-statistic	1.88401800551354	22	0.175693212105337	Tukey HSD	0.421062964723351	0.970133939200424	0.175621442712207	-0.126733520050227
% of Whole Brain	Rest of forebrain	ANOVA	F-statistic	2.52779619034686	21	0.10383472208977	Tukey HSD	0.220231332929001	0.0966444584823893	0.813471680914475	-1.03898158200649
% of Whole Brain	Rest of midbrain	Kruskal-Wallis	chi-squared	1.47692307692307	2	0.477848501851048	Dunn's test	0.336384835007789	0.335640682597852	0.299362534826423	-0.181655164684104
% of Whole Brain	Right external capsule	ANOVA	F-statistic	0.0795403450650101	22	0.923805111260808	Tukey HSD	0.985664576535823	0.980509700793806	0.916652438784388	0.0908927742957367
% of Whole Brain	Splenium of corpus callosum	ANOVA	F-statistic	1.42779341856169	20	0.263254734239492	Tukey HSD	0.286997817879002	0.310110571476631	0.997895261693828	0.777589823923071
% of Whole Brain	Substantia nigra	ANOVA	F-statistic	1.07925192202914	23	0.356446861089283	Tukey HSD	0.334086701784115	0.523171531323877	0.915788611331081	0.602598726100635
% of Whole Brain	Superior colliculus	ANOVA	F-statistic	3.7188335259119	20	0.0423475353340701	Tukey HSD	0.0885743768593412	0.040601255710214	0.88915988226976	-1.84776082153134
% of Whole Brain	Thalamus	ANOVA	F-statistic	0.127081323700853	22	0.881303820904623	Tukey HSD	0.870170825577371	0.943236977016725	0.974191333818325	-0.154740762158811
% of Whole Brain	Third ventricle	ANOVA	F-statistic	1.4704946847144	19	0.254815148288889	Tukey HSD	0.989208036674401	0.440308592266268	0.253985298418169	0.637775220449581
% of Whole Brain	Ventral tegmental area	ANOVA	F-statistic	1.66930347158835	23	0.210403470796616	Tukey HSD	0.223264954463785	0.277393916000601	0.986356103240248	-0.721228014360552

## Sheet: DTI
Shank3 DTI
Measure	Region	Test	Test statistic type	Test statistic value	Degrees of freedom	Main effect of genotype p-value	Post hoc test	WT vs. Het p-value	WT vs. KO p-value	Het vs. KO p-value
AD	Body of corpus callosum	ANOVA	F-statistic	1.79639166908259	25	0.186657175911849	Tukey HSD	0.969399792801017	0.22589314393021	0.30889058734618
AD	Fimbria	ANOVA	F-statistic	0.20785405537737	24	0.813772498288902	Tukey HSD	0.827469135341539	0.990443378076866	0.863343386931325
AD	Fornix	ANOVA	F-statistic	0.561142580809292	24	0.577863427350307	Tukey HSD	0.975405857219307	0.591787536350692	0.710023344450311
AD	Genu of corpus callosum	ANOVA	F-statistic	0.697198440617649	25	0.507403343360897	Tukey HSD	0.556948392219893	0.560586027661674	0.998301896152231
AD	Internal capsule	ANOVA	F-statistic	0.772436445760125	26	0.47219727834523	Tukey HSD	0.999999757372462	0.569121096351243	0.529223043689353
AD	Left external capsule	ANOVA	F-statistic	4.06452742836127	22	0.0314636353006481	Tukey HSD	0.946274357223934	0.0999818986178197	0.0372097229791567
AD	Right external capsule	ANOVA	F-statistic	2.05499064748949	24	0.150040402706826	Tukey HSD	0.927564154288518	0.167586146272405	0.288587441060245
AD	Splenium of corpus callosum	ANOVA	F-statistic	0.902236963499744	25	0.418464872759639	Tukey HSD	0.999999999200371	0.511785262991955	0.489464891409512
AD	Superior colliculus	ANOVA	F-statistic	2.55499044551341	23	0.099534533392785	Tukey HSD	0.099664757646726	0.19660515957489	0.931526516337587
AD	Whole brain	ANOVA	F-statistic	0.547161483421344	26	0.585107385925894	Tukey HSD	0.929616432791462	0.820819831447512	0.562164758139536
MD	Body of corpus callosum	ANOVA	F-statistic	0.971686607025546	26	0.391767781419122	Tukey HSD	0.999804540078007	0.500322522477743	0.446651655522351
MD	Fimbria	ANOVA	F-statistic	0.706989344292053	25	0.502721338385983	Tukey HSD	0.474911550918665	0.821233230320092	0.783832317686002
MD	Fornix	ANOVA	F-statistic	3.49145666442484	24	0.0466732319227759	Tukey HSD	0.157583473096047	0.0401484720862537	0.730218810474084
MD	Genu of corpus callosum	ANOVA	F-statistic	0.498212016111816	26	0.613299189747733	Tukey HSD	0.913680137523126	0.861645384745547	0.586766591424493
MD	Internal capsule	ANOVA	F-statistic	0.242755047562483	26	0.786221802149665	Tukey HSD	0.995321378306719	0.863998838709163	0.794319197950789
MD	Left external capsule	ANOVA	F-statistic	2.03346606231128	25	0.151970800918524	Tukey HSD	0.600841657925494	0.687493132307075	0.129076555664985
MD	Right external capsule	ANOVA	F-statistic	0.31371753431426	26	0.73345281103521	Tukey HSD	0.995511790462045	0.822984267094048	0.746433589267838
MD	Splenium of corpus callosum	ANOVA	F-statistic	1.39774840318388	23	0.267371617798188	Tukey HSD	0.373029206923663	0.999979196976177	0.295252967541564
MD	Superior colliculus	ANOVA	F-statistic	2.34282123563759	23	0.118561079029642	Tukey HSD	0.151010804469711	0.160107387614018	0.99993403698786
MD	Whole brain	ANOVA	F-statistic	0.383074147141059	26	0.685546766011272	Tukey HSD	0.96300992767539	0.852645949709094	0.671052585017335
RD	Body of corpus callosum	ANOVA	F-statistic	0.303096202144434	26	0.741102140504407	Tukey HSD	0.878751039031167	0.72040016849932	0.952049962107881
RD	Fimbria	ANOVA	F-statistic	0.731165584833008	25	0.491358932490963	Tukey HSD	0.469609972097376	0.655597356330505	0.92924893156543
RD	Fornix	ANOVA	F-statistic	3.33084831359019	25	0.052188259971999	Tukey HSD	0.197458505825046	0.0428097563815865	0.687481023247611
RD	Genu of corpus callosum	ANOVA	F-statistic	0.312858705329216	26	0.73406815650652	Tukey HSD	0.868110477749039	0.975716664534688	0.720676648094217
RD	Internal capsule	ANOVA	F-statistic	0.0328828389456635	26	0.967692099620566	Tukey HSD	0.988148502898934	0.995584338334872	0.964845125311968
RD	Left external capsule	ANOVA	F-statistic	1.63740431444926	25	0.214661510492439	Tukey HSD	0.619736666924515	0.781474809373729	0.188221293905577
RD	Right external capsule	ANOVA	F-statistic	0.00566854764112035	26	0.994348716781362	Tukey HSD	0.995228876700442	0.995005181605888	0.999999968816326
RD	Splenium of corpus callosum	ANOVA	F-statistic	0.112283102632508	24	0.894257919925521	Tukey HSD	0.995832795173002	0.943127486557003	0.895474112190808
RD	Superior colliculus	ANOVA	F-statistic	0.0836586015152977	24	0.920012212343838	Tukey HSD	0.933733448108146	0.929452285885384	0.999751060682586
RD	Whole brain	ANOVA	F-statistic	0.572493397128753	25	0.571340187974156	Tukey HSD	0.989099807302572	0.704285731574131	0.582505720175525
FA	Body of corpus callosum	ANOVA	F-statistic	0.616547311037882	22	0.548872934706628	Tukey HSD	0.814831243793829	0.51795593146628	0.856461567328377
FA	Fimbria	ANOVA	F-statistic	2.6106963247464	25	0.0933940460362265	Tukey HSD	0.766887856942447	0.098178095592132	0.26308653554903
FA	Fornix	ANOVA	F-statistic	3.07589636546704	25	0.0639310814427775	Tukey HSD	0.79158188432943	0.253772489531232	0.0582366092160155
FA	Genu of corpus callosum	ANOVA	F-statistic	0.416066250878286	25	0.664120464019064	Tukey HSD	0.725334129020624	0.999851780674789	0.697993714952095
FA	Internal capsule	ANOVA	F-statistic	0.692881955666507	24	0.509861312034258	Tukey HSD	0.725200885330089	0.484863803072851	0.939302518404298
FA	Left external capsule	ANOVA	F-statistic	0.0100552560079246	26	0.98999897695173	Tukey HSD	0.989761691625979	0.993506799014444	0.999409256586557
FA	Right external capsule	ANOVA	F-statistic	6.27512263864052	23	0.00668621284088945	Tukey HSD	0.937117102146751	0.0112530733235735	0.0255948779608188
FA	Splenium of corpus callosum	Kruskal-Wallis	chi-squared	0.337179487179498	2	0.844855439656665	Dunn's test	0.47584088833432	0.48696248517354	0.915160659619755
FA	Superior colliculus	Kruskal-Wallis	chi-squared	1.38004535147391	2	0.501564695588002	Dunn's test	0.365994282035988	0.314689654580301	0.346640908752241
FA	Whole brain	ANOVA	F-statistic	0.900677481855524	23	0.420148599938766	Tukey HSD	0.905874133749486	0.708342683333323	0.398343975026081
